# Supplementary material for: Anti-Inflammatory Activity of the Constituents from the Leaves of Perilla frutescens var. acuta
Source: Pharmaceuticals (Basel). 2023 Nov 28;16(12):1655. doi: 10.3390/ph16121655 (PMC10747482; doi:10.3390/ph16121655)
Supplement: Supplementary file 1 [file pharmaceuticals-16-01655-s001.zip]

Archive with 1 entries (1 files):
- pharmaceuticals-2717022-supplementary.pdf
